# Supplementary material for: An International Non-Inferiority Study for the Benchmarking of AI for Routine Radiology Cases: Chest X-ray, Fluorography and Mammography
Source: Healthcare (Basel). 2023 Jun 8;11(12):1684. doi: 10.3390/healthcare11121684 (PMC10298418; doi:10.3390/healthcare11121684)
Supplement: Supplementary file 1 [file healthcare-11-01684-s001.zip]

Archive with 1 entries (1 files):
- healthcare-2376718-supplementary.pdf
